# Supplementary material for: Association between Dietary Nitrate, Nitrite Intake, and Site-Specific Cancer Risk: A Systematic Review and Meta-Analysis
Source: Nutrients. 2022 Feb 4;14(3):666. doi: 10.3390/nu14030666 (PMC8838348; doi:10.3390/nu14030666)
Supplement: Supplementary file 1 [file nutrients-14-00666-s001.zip]

Archive with 1 entries (1 files):
- nutrients-1489942-supplementary.pptx
